# Supplementary material for: Congee Containing Carotenoids-Enriched Functional Ingredient from Tomato Improves Cognition, Serum α-Synuclein, Monoaminergic Function, and Gut-Brain Axis Functions in the Elderly Volunteers
Source: Life (Basel). 2025 Jul 11;15(7):1093. doi: 10.3390/life15071093 (PMC12301000; doi:10.3390/life15071093)
Supplement: Supplementary file 1 [file life-15-01093-s001.zip]

Archive with 1 entries (1 files):
- life-3687629-supplementary.pdf
